# Supplementary material for: HIV-1 Integrase Inhibition Activity by Spiroketals Derived from Plagius flosculosus, an Endemic Plant of Sardinia (Italy) and Corsica (France)
Source: Pharmaceuticals (Basel). 2023 Aug 8;16(8):1118. doi: 10.3390/ph16081118 (PMC10457970; doi:10.3390/ph16081118)
Supplement: Supplementary file 1 [file pharmaceuticals-16-01118-s001.zip]

Archive with 1 entries (1 files):
- pharmaceuticals-2531045-supplementary.pdf
